# Supplementary material for: Consumption of Ultra-Processed Foods and Sustainable Lifestyles: A Multicenter Study
Source: Nutrients. 2026 Jan 22;18(2):365. doi: 10.3390/nu18020365 (PMC12845370; doi:10.3390/nu18020365)
Supplement: Supplementary file 1 [file nutrients-18-00365-s001.zip]

Archive with 1 entries (1 files):
- nutrients-4079221-supplementary.pdf
